# Supplementary material for: Verification and Analysis of Sheep Tail Type-Associated PDGF-D Gene Polymorphisms
Source: Animals (Basel). 2020 Jan 6;10(1):89. doi: 10.3390/ani10010089 (PMC7022463; doi:10.3390/ani10010089)
Supplement: Supplementary file 1 [file animals-10-00089-s001.zip]

Archive with 5 entries (4 files):
- Supplementary File(s)/Fig. S1.tif
- Supplementary File(s)/Supplementary Table S1.docx
- Supplementary File(s)/Supplementary Table S2.docx
- Supplementary File(s)/Supplementary Table S3.docx
- Supplementary File(s)/
